# Supplementary material for: Rapid evolution of cancer/testis genes on the X chromosome
Source: BMC Genomics. 2007 May 23;8:129. doi: 10.1186/1471-2164-8-129 (PMC1890293; doi:10.1186/1471-2164-8-129)
Supplement: Additional File 1 — Homology data on the human:chimpanzee putative orthologues used in this study. Excel spreadsheet presenting homology data on the human:chimpanzee putative orthologues. [file 1471-2164-8-129-S1.xls]

## Sheet: Additonal_file1
Refseq	Gene name	Status	Species (H:human; C:chimpanzee)	Chromosome	Start	Stop	Strand	Identity (human transcript:gene)
NM_030812	ACTL8	CT	H	1	17954431	18026145	1	99.8
NM_030812	ACTL8	CT	C	1	17769205	17841505	1	98.91
NM_207189	BRDT	CT	H	1	92187720	92252573	1	99.97
NM_207189	BRDT	CT	C	1	93426553	93492444	1	99.09
NM_032132	HORMAD1	CT	H	1	148937166	148959976	-1	100
NM_032132	HORMAD1	CT	C	1	129737132	129759893	-1	99.07
NM_001001552	LEMD1	CT	H	1	203617136	203657804	-1	100
NM_001001552	LEMD1	CT	C	1	185524275	185566427	-1	97.4
NM_023013	PRAMEF1	CT	H	1	12774133	12778810	1	100
NM_023013	PRAMEF1	CT	C	1_NW_001229127.1	8686	13383	1	97.34
NM_001039361	PRAMEF10	CT	H	1	13502525	13507886	1	99.03
NM_001039361	PRAMEF10	CT	C	1_NW_001229106.1	16078	21437	-1	97.59
NM_001045480	PRAMEF16	CT	H	1	13367841	13370847	1	100
NM_001045480	PRAMEF16	CT	C	1	13525717	13528982	1	96.58
NM_023014	PRAMEF2	CT	H	1	12839528	12844351	1	100
NM_023014	PRAMEF2	CT	C	1	13118782	13123649	1	96.35
NM_001013692	PRAMEF3	CT	H	1	13200783	13204279	-1	100
NM_001013692	PRAMEF3	CT	C	1_NW_001229103.1	183	3736	1	97.28
NM_001009611	PRAMEF4	CT	H	1	12861632	12868612	-1	100
NM_001009611	PRAMEF4	CT	C	1_NW_001229111.1	570	7550	-1	97.28
NM_001013407	PRAMEF5	CT	H	1	13232406	13241644	1	100
NM_001013407	PRAMEF5	CT	C	1_NW_001229102.1	2035	8784	1	95.67
NM_001010889	PRAMEF6	CT	H	1	12921092	12924935	-1	100
NM_001010889	PRAMEF6	CT	C	1_NW_001229103.1	37641	41479	-1	98.19
NM_001012276	PRAMEF8	CT	H	1	13259233	13263352	-1	100
NM_001012276	PRAMEF8	CT	C	1	13180041	13184180	1	98.12
NM_003176	SYCP1	CT	H	1	115198978	115339514	1	100
NM_003176	SYCP1	CT	C	1	122654130	122798071	-1	98.89
BX103208	BX103208	CT	H	3	164378482	164387577	-1	98.69
BX103208	BX103208	CT	C	3	168257553	168266664	-1	95.55
NM_178173	CCDC36	CT	H	3	49210865	49270160	1	100
NM_178173	CCDC36	CT	C	3	50357471	50420374	1	98.33
NM_014429	MORC1	CT	H	3	110159776	110319658	-1	99.97
NM_014429	MORC1	CT	C	3	113121639	113281282	-1	98.74
NM_152775	CCDC110	CT	H	4	186603341	186629867	-1	99.13
NM_152775	CCDC110	CT	C	4	190132296	190162404	-1	98.43
NM_144979	MGC27016	CT	H	4	155921950	155969415	1	99.61
NM_144979	MGC27016	CT	C	4	158997103	159043441	1	98.19
NM_173488	SLCO6A1	CT	H	5	101735550	101862619	-1	100
NM_173488	SLCO6A1	CT	C	5	103434652	103562010	-1	98.71
AY328030	TAG1	CT	H	5	12627969	12708799	1	100
AY328030	TAG1	CT	C	5	12791586	12873151	1	97.85
BC040308	BC040308	CT	H	6	134791861	134841728	-1	99.89
BC040308	BC040308	CT	C	6	136732623	136790347	-1	97.44
NM_003296	CRISP2	CT	H	6	49768031	49789233	-1	99.74
NM_003296	CRISP2	CT	C	6	50829490	50850777	-1	98.04
NM_018665	DDX43	CT	H	6	74161192	74183791	1	99.63
NM_018665	DDX43	CT	C	6	74203833	74227779	1	98.99
NM_001010870	TDRD6	CT	H	6	46763825	46778109	1	100
NM_001010870	TDRD6	CT	C	6	47775772	47790126	1	99.03
NM_003447	ZNF165	CT	H	6	28154551	28165320	1	100
NM_003447	ZNF165	CT	C	6	28560865	28572560	1	98.57
AA884595	AA884595	CT	H	7	68699059	68699354	1	100
AA884595	AA884595	CT	C	7	69347189	69347484	1	99
NM_182482	BAGE2	CT	H	7	151557970	151601885	-1	97.47
NM_182482	BAGE2	CT	C	7	152782098	152825907	-1	97.54
NM_001464	ADAM2	CT	H	8	39720411	39814936	-1	100
NM_001464	ADAM2	CT	C	8	36454775	36549298	-1	98.68
NM_031271	TEX15	CT	H	8	30808602	30826075	-1	99.31
NM_031271	TEX15	CT	C	8	27443689	27461155	-1	98.53
NM_001187	BAGE	CT	H	9	46603771	46897789	1	89.78
NM_001187	BAGE	CT	C	9	42780997	42818912	-1	91.81
NM_173081	ARMC3	CT	H	10	23256966	23366520	1	99.93
NM_173081	ARMC3	CT	C	10	23483244	23591692	1	98.91
NM_130784	SYCE1	CT	H	10	135217395	135231767	-1	99.87
NM_130784	SYCE1	CT	C	10	134869419	134884481	-1	98.21
NM_198795	TDRD1	CT	H	10	115929019	115982053	1	100
NM_198795	TDRD1	CT	C	10	114873985	114926967	1	99.07
NM_002301	LDHC	CT	H	11	18390429	18429366	1	99.44
NM_002301	LDHC	CT	C	11	18361926	18402572	1	99.06
NM_199261	TPTE	CT	H	13	18895017	18989349	-1	93.32
NM_199261	TPTE	CT	C	13	18944394	19036016	-1	93.28
NM_203356	CTAGE5	CT	H	14	38804655	38890342	1	100
NM_203356	CTAGE5	CT	C	14	38447240	38532399	1	98.7
BC048128	BC048128	CT	H	15	69189637	69194851	-1	99.15
BC048128	BC048128	CT	C	15	68907018	68912233	-1	98.6
NM_170589	CASC5	CT	H	15	38673739	38743832	1	99.42
NM_170589	CASC5	CT	C	15	37580603	37654231	1	98.85
NM_182791	CCDC33	CT	H	15	72397953	72415535	1	100
NM_182791	CCDC33	CT	C	15	72135464	72153870	1	97.47
XM_375358	Klkbl4	CT	H	16	56871402	56886452	-1	100
XM_375358	Klkbl4	CT	C	16	57744394	57759442	-1	98.82
NM_033194	HSPB9	CT	H	17	37528395	37528874	1	100
NM_033194	HSPB9	CT	C	17	15415950	15416429	-1	98
NM_172241	CTAGE1	CT	H	18	18247562	18251876	-1	99
NM_172241	CTAGE1	CT	C	18	18199838	18204156	-1	98
NM_144613	COX6B2	CT	H	19	60552882	60557994	-1	100
NM_144613	COX6B2	CT	C	19	61065316	61070445	-1	98.3
NM_014419	DKKL1	CT	H	19	54558854	54570185	1	100
NM_014419	DKKL1	CT	C	19	55097497	55109205	1	99.05
NM_134444	NALP4	CT	H	19	61055199	61085033	1	99.41
NM_134444	NALP4	CT	C	19	61583677	61702988	1	97.03
NM_016585	THEG	CT	H	19	313057	327009	-1	100
NM_016585	THEG	CT	C	19	303270	318005	-1	98.8
NM_003323	TULP2	CT	H	19	54076034	54093750	-1	99.93
NM_003323	TULP2	CT	C	19	54589655	54607558	-1	99.21
NM_080618	CTCFL	CT	H	20	55505630	55533560	-1	100
NM_080618	CTCFL	CT	C	20	55172193	55200835	-1	98.16
NM_181502	SPINLW1	CT	H	20	43602679	43608430	-1	100
NM_181502	SPINLW1	CT	C	20	42900006	42905759	-1	98.23
NM_012444	SPO11	CT	H	20	55338238	55352456	1	100
NM_012444	SPO11	CT	C	20	54994835	55009084	1	98.73
NM_006115	PRAME	CT	H	22	21220123	21231696	-1	100
NM_006115	PRAME	CT	C	22_NW_001231167.1	186834	197051	1	98.34
NM_033048	CPXCR1	CT	H	X	87888912	87896436	1	99.14
NM_033048	CPXCR1	CT	C	X	88124798	88131970	1	99.08
NM_153478	CSAG1	CT	H	X	151653884	151660174	1	100
NM_153478	CSAG1	CT	C	X	152231101	152237380	1	93.47
NM_004909	CSAG2	CT	H	X	151678390	151679391	1	97.05
NM_004909	CSAG2	CT	C	X	151627402	151628403	-1	94.11
NM_152582	CT45-2	CT	H	X	134756361	134764401	-1	99.75
NM_152582	CT45-2	CT	C	X	135254603	135262629	-1	97.94
NM_182699	DDX53	CT	H	X	22928008	22930127	1	100
NM_182699	DDX53	CT	C	X	23117826	23119945	1	98
NM_033085	FATE1	CT	H	X	150635164	150642322	1	100
NM_033085	FATE1	CT	C	X	151263756	151270916	1	97.98
NM_152578	FMR1NB	CT	H	X	146870545	146915872	1	100
NM_152578	FMR1NB	CT	C	X	147457332	147502593	1	95.48
NM_031894	FTHL17	CT	H	X	30999279	31000091	-1	100
NM_031894	FTHL17	CT	C	X	31221874	31222686	-1	99
NM_001474	GAGE4	CT	H	X	49103593	49110884	1	99.76
NM_001474	GAGE4	CT	C	X	49508696	49515995	1	98.28
NM_012196	GAGE8	CT	H	X	49084551	49091867	1	99.77
NM_012196	GAGE8	CT	C	X	49518235	49525096	1	98.47
NM_016383	LUZP4	CT	H	X	114430548	114448377	1	100
NM_016383	LUZP4	CT	C	X	114908006	114913565	1	98.16
NM_001011543	MAGEA10	CT	H	X	151053547	151057681	-1	99.21
NM_001011543	MAGEA10	CT	C	X	151667040	151669531	-1	98.2
NM_001011544	MAGEA11	CT	H	X	148575477	148604507	-1	99.2
NM_001011544	MAGEA11	CT	C	X	149172577	149175366	-1	99.1
NM_005367	MAGEA12	CT	H	X	151649949	151653828	-1	99.04
NM_005367	MAGEA12	CT	C	X	152227148	152231043	-1	97.54
NM_175743	MAGEA2	CT	H	X	151633775	151637751	1	100
NM_175743	MAGEA2	CT	C	X	151669044	151673020	-1	98.26
NM_002362	MAGEA4	CT	H	X	150835365	150844298	1	100
NM_002362	MAGEA4	CT	C	X	151469480	151476869	1	98.03
NM_021049	MAGEA5	CT	H	X	151033182	151037100	-1	100
NM_021049	MAGEA5	CT	C	X	151645968	151651385	-1	97.97
NM_005364	MAGEA8	CT	H	X	148770654	148775266	1	99.09
NM_005364	MAGEA8	CT	C	X	149372891	149377534	1	99.09
NM_005365	MAGEA9	CT	H	X	148671402	148677206	1	100
NM_005365	MAGEA9	CT	C	X	149270722	149276779	1	98.9
NM_002363	MAGEB1	CT	H	X	30171769	30180076	1	99.05
NM_002363	MAGEB1	CT	C	X	30400022	30408946	1	98.97
NM_002364	MAGEB2	CT	H	X	30143601	30148127	1	99.06
NM_002364	MAGEB2	CT	C	X	30371613	30376133	1	98.94
NM_002365	MAGEB3	CT	H	X	30158474	30165528	1	99.29
NM_002365	MAGEB3	CT	C	X	30386459	30393771	1	98.56
NM_002367	MAGEB4	CT	H	X	30170090	30172231	1	99
NM_002367	MAGEB4	CT	C	X	30398343	30400484	1	99
XM_293407	MAGEB5	CT	H	X	26144178	26146174	1	100
XM_293407	MAGEB5	CT	C	X	26342783	26344779	1	98.64
NM_173523	MAGEB6	CT	H	X	26120478	26123684	1	100
NM_173523	MAGEB6	CT	C	X	26312054	26315685	1	91.18
NM_017809	NXF2	CT	H	X	101356936	101468287	1	99.97
NM_017809	NXF2	CT	C	X	101949611	102080517	-1	98.92
NM_003785	PAGE1	CT	H	X	49339007	49347307	-1	100
NM_003785	PAGE1	CT	C	X	49620991	49627564	-1	99.09
NM_001015038	PAGE2B	CT	H	X	55118229	55122061	1	100
NM_001015038	PAGE2B	CT	C	X	55649035	55652944	1	95.61
NM_001017931	PAGE3	CT	H	X	55301573	55308004	-1	100
NM_001017931	PAGE3	CT	C	X	55691829	55698694	-1	98.25
NM_007003	PAGE4	CT	H	X	49480644	49485308	1	100
NM_007003	PAGE4	CT	C	X	49762037	49766708	1	98.75
NM_130467	PAGE5	CT	H	X	55263516	55267266	1	99.6
NM_130467	PAGE5	CT	C	X	55715888	55722272	1	90.94
NM_018666	SAGE1	CT	H	X	134803451	134822886	1	99.78
NM_018666	SAGE1	CT	C	X	135284962	135304555	1	94.04
NM_001009615	SPANX-N2	CT	H	X	142622721	142632182	-1	100
NM_001009615	SPANX-N2	CT	C	X	143183822	143189272	-1	79.36
NM_001009613	SPANX-N4	CT	H	X	141941467	141949698	1	100
NM_001009613	SPANX-N4	CT	C	X	142518264	142522132	1	97.7
NM_001009616	SPANX-N5	CT	H	X	52841909	52843866	-1	100
NM_001009616	SPANX-N5	CT	C	X	53081566	53083523	1	99
NM_032417	SPANXD	CT	H	X	140613234	140614264	-1	100
NM_032417	SPANXD	CT	C	X	140532029	140533119	1	87.44
NM_005635	SSX1	CT	H	X	47999741	48011823	1	100
NM_005635	SSX1	CT	C	X	48431413	48443879	1	97.98
NM_003147	SSX2	CT	H	X	52797033	52807342	1	99.57
NM_003147	SSX2	CT	C	X	48541993	48551486	-1	95.63
NM_005636	SSX4	CT	H	X	48127912	48137729	1	100
NM_005636	SSX4	CT	C	X	48146468	48156288	-1	97.94
NM_021015	SSX5	CT	H	X	47930600	47941143	-1	100
NM_021015	SSX5	CT	C	X	48460878	48471591	-1	90.34
NM_174961	SSX8	CT	H	X	52668903	52679723	1	99.89
NM_174961	SSX8	CT	C	X	53022175	53100051	1	92.18
NM_174962	SSX9	CT	H	X	48039829	48050619	-1	99.9
NM_174962	SSX9	CT	C	X	48489334	48500072	-1	97.09
NM_133431	XAGE1	CT	H	X	52528650	52533630	1	100
NM_133431	XAGE1	CT	C	X	52544884	52549864	-1	98.45
NM_130777	XAGE2	CT	H	X	52128793	52135538	1	100
NM_130777	XAGE2	CT	C	X	52397076	52403821	-1	99.12
NM_133179	XAGE3	CT	H	X	52908282	52913824	-1	99.77
NM_133179	XAGE3	CT	C	X	53283504	53289858	-1	98.95
NM_130775	XAGE5	CT	H	X	52857953	52864047	1	100
NM_130775	XAGE5	CT	C	X	53061396	53067492	-1	98.45
NM_003308	TSPY1	CT	H	Y	9275685	9278479	1	99.08
NM_003308	TSPY1	CT	C	Y	4331864	4334649	-1	96.95
NM_015476	C18orf10	CON	H	18	32630032	32663156	-1	99.67
NM_015476	C18orf10	CON	C	18	32801879	32834703	-1	98
NM_153211	C18orf17	CON	H	18	19826735	19966989	1	99.95
NM_153211	C18orf17	CON	C	18	19804059	19947853	1	99.05
NM_013326	C18orf8	CON	H	18	19337460	19365744	1	100
NM_013326	C18orf8	CON	C	18	19309596	19338679	1	98.7
NM_012189	CABYR	CON	H	18	19972953	19995562	1	100
NM_012189	CABYR	CON	C	18	19953794	19976281	1	98.82
NM_145020	CCDC11	CON	H	18	46007561	46046863	-1	100
NM_145020	CCDC11	CON	C	18	46475417	46523189	-1	99.52
NM_025214	CCDC68	CON	H	18	50719791	50777635	-1	99.28
NM_025214	CCDC68	CON	C	18	51286975	51345078	-1	99.16
NM_006566	CD226	CON	H	18	65681172	65775140	-1	99.42
NM_006566	CD226	CON	C	18	66620562	66716361	-1	98.24
NM_001279	CIDEA	CON	H	18	12244370	12267592	1	100
NM_001279	CIDEA	CON	C	18	4258972	4283385	-1	97.49
NM_018235	CNDP2	CON	H	18	70314577	70339336	1	99.51
NM_018235	CNDP2	CON	C	18	71360525	71387004	1	98.05
NM_181654	CPLX4	CON	H	18	55113634	55136861	-1	99.23
NM_181654	CPLX4	CON	C	18	55782569	55805898	-1	97.41
NM_177986	DSG4	CON	H	18	27210738	27247877	1	100
NM_177986	DSG4	CON	C	18	27268183	27307093	1	98.45
NM_032980	DTNA	CON	H	18	30652330	30725364	1	100
NM_032980	DTNA	CON	C	18	30790402	30865993	1	98.29
NM_005257	GATA6	CON	H	18	18003414	18036225	1	100
NM_005257	GATA6	CON	C	18	17947540	17980622	1	98.25
NM_002071	GNAL	CON	H	18	11742186	11871825	1	99.13
NM_002071	GNAL	CON	C	18	4663564	4795872	-1	98.54
NM_016097	IER3IP1	CON	H	18	42935411	42956743	-1	100
NM_016097	IER3IP1	CON	C	18	43353416	43374737	-1	98.94
NM_018439	IMPACT	CON	H	18	20260680	20287480	1	99.22
NM_018439	IMPACT	CON	C	18	20244818	20271071	1	98.41
NM_198991	KCTD1	CON	H	18	22288872	22463204	-1	98.84
NM_198991	KCTD1	CON	C	18	22304716	22480333	-1	97.99
NM_015210	KIAA0802	CON	H	18	8707369	8822074	1	99.38
NM_015210	KIAA0802	CON	C	18	7780878	7895659	-1	98.86
NM_014939	KIAA1012	CON	H	18	27663901	27777067	-1	99.77
NM_014939	KIAA1012	CON	C	18	27735826	27846533	-1	99.29
NM_144612	LOXHD1	CON	H	18	42343528	42435624	-1	99.64
NM_144612	LOXHD1	CON	C	18	42748707	42844772	-1	99.02
NM_005912	MC4R	CON	H	18	56189564	56190562	-1	99
NM_005912	MC4R	CON	C	18	56845322	56846320	-1	99
NM_005925	MEP1B	CON	H	18	28023986	28054365	1	99.84
NM_005925	MEP1B	CON	C	18	28103619	28134062	1	98.96
NM_015277	NEDD4L	CON	H	18	53862778	54216369	1	99.57
NM_015277	NEDD4L	CON	C	18	54500736	54863796	1	99.28
NM_153181	NETO1	CON	H	18	68565767	68683914	-1	99.76
NM_153181	NETO1	CON	C	18	69570101	69690439	-1	99.18
NM_003787	NOL4	CON	H	18	29686404	30057513	-1	99.56
NM_003787	NOL4	CON	C	18	29788922	30169410	-1	99.15
NM_018170	P15RS	CON	H	18	31823789	31901371	-1	99.96
NM_018170	P15RS	CON	C	18	31987423	32066998	-1	99.13
NM_194449	PHLPP	CON	H	18	58533714	58798646	1	99.97
NM_194449	PHLPP	CON	C	18	59218016	59481328	1	98.47
NM_002828	PTPN2	CON	H	18	12783247	12874334	-1	99.5
NM_002828	PTPN2	CON	C	18	3618412	3710367	1	99.04
NM_203291	RBBP8	CON	H	18	18767837	18860447	1	100
NM_203291	RBBP8	CON	C	18	18729691	18823001	1	98.73
NM_173557	RNF152	CON	H	18	57633284	57711284	-1	100
NM_173557	RNF152	CON	C	18	58309797	58382964	-1	99.15
NM_171999	SALL3	CON	H	18	74841263	74859182	1	99.02
NM_171999	SALL3	CON	C	18	75933006	75951129	1	97.76
NM_080474	SERPINB12	CON	H	18	59374373	59385224	1	100
NM_080474	SERPINB12	CON	C	18	60069195	60080187	1	98.83
NM_003784	SERPINB7	CON	H	18	59593592	59623584	1	100
NM_003784	SERPINB7	CON	C	18	60324823	60355727	1	98.38
NM_015559	SETBP1	CON	H	18	40535467	40898771	1	99.34
NM_015559	SETBP1	CON	C	18	40889031	41263724	1	99.01
NM_020148	SPIRE1	CON	H	18	12436511	12647912	-1	100
NM_020148	SPIRE1	CON	C	18	3402020	4078043	1	98.87
NM_015879	ST8SIA3	CON	H	18	53170719	53187160	1	100
NM_015879	ST8SIA3	CON	C	18	53788996	53805948	1	98.12
NM_173207	TGIF	CON	H	18	3437608	3448409	1	100
NM_173207	TGIF	CON	C	18	13253081	13263880	-1	99.03
NM_020648	TWSG1	CON	H	18	9324851	9392418	1	99.16
NM_020648	TWSG1	CON	C	18	7194525	7263156	-1	99.07
NM_001071	TYMS	CON	H	18	647651	663492	1	99.18
NM_001071	TYMS	CON	C	18	16127213	16142319	-1	97.97
NM_003409	ZFP161	CON	H	18	5279379	5283313	-1	98.95
NM_003409	ZFP161	CON	C	18	11375615	11379912	1	98.16
NM_006965	ZNF24	CON	H	18	31169961	31178403	-1	99.17
NM_006965	ZNF24	CON	C	18	31309226	31317674	-1	98.26
NM_015461	ZNF521	CON	H	18	20895889	21186114	-1	99.14
NM_015461	ZNF521	CON	C	18	20888635	21182735	-1	99.08
NM_174983	C19orf28	CON	H	19	3495197	3508571	-1	100
NM_174983	C19orf28	CON	C	19	3587672	3601845	-1	98.36
NM_001815	CEACAM3	CON	H	19	46992396	47007429	1	99.08
NM_001815	CEACAM3	CON	C	19	47264675	47280760	1	96.8
NM_214676	CLEC4M	CON	H	19	7734081	7740491	1	96.42
NM_214676	CLEC4M	CON	C	19	7977411	7983985	1	97.93
NM_001294	CLPTM1	CON	H	19	50150478	50188439	1	99.55
NM_001294	CLPTM1	CON	C	19	50553507	50593971	1	99.41
NM_004750	CRLF1	CON	H	19	18565047	18578660	-1	99.47
NM_004750	CRLF1	CON	C	19	19055311	19371703	-1	98.21
NM_014681	DHX34	CON	H	19	52544386	52577795	1	99.83
NM_014681	DHX34	CON	C	19	52993388	53025325	1	98.72
NM_152361	EID2B	CON	H	19	44713470	44715334	-1	99
NM_152361	EID2B	CON	C	19	45121874	45123724	-1	98
NM_018111	FLJ10490	CON	H	19	54313467	54314209	-1	99
NM_018111	FLJ10490	CON	C	19	54835760	54836502	-1	99
NM_052847	GNG7	CON	H	19	2462218	2653663	-1	99.06
NM_052847	GNG7	CON	C	19	2529903	2577555	-1	97.06
NM_023002	HAPLN4	CON	H	19	19227471	19234560	-1	100
NM_023002	HAPLN4	CON	C	19	19741661	19747568	-1	99.04
NM_144685	HIPK4	CON	H	19	45577018	45587934	-1	99.69
NM_144685	HIPK4	CON	C	19	45966809	45978727	-1	97.86
NM_005968	HNRPM	CON	H	19	8415651	8459998	1	99.05
NM_005968	HNRPM	CON	C	19	8683325	8729060	1	98.71
NM_014173	HSPC142	CON	H	19	17239232	17251162	1	100
NM_014173	HSPC142	CON	C	19	17691674	17703739	1	98.78
NM_006801	KDELR1	CON	H	19	53577639	53586622	-1	100
NM_006801	KDELR1	CON	C	19	54073359	54083195	-1	99.15
NM_015578	LSM14A	CON	H	19	39355311	39412048	1	99.37
NM_015578	LSM14A	CON	C	19	39634570	39695994	1	98.55
NM_033297	NALP12	CON	H	19	58988809	59003771	-1	99.02
NM_033297	NALP12	CON	C	19	59472728	59487081	-1	96.73
NM_020378	NAT14	CON	H	19	60688406	60690747	1	99.12
NM_020378	NAT14	CON	C	19	61203437	61205777	1	98.84
NM_213560	PKN1	CON	H	19	14412086	14443679	1	99.93
NM_213560	PKN1	CON	C	19	14856628	14888871	1	98.7
NM_006247	PPP5C	CON	H	19	51542134	51585945	1	100
NM_006247	PPP5C	CON	C	19	51944906	51990373	1	98.23
NM_000951	PRRG2	CON	H	19	54778280	54786008	1	99.51
NM_000951	PRRG2	CON	C	19	55320653	55328372	1	97.39
NM_002819	PTBP1	CON	H	19	748411	763327	1	100
NM_002819	PTBP1	CON	C	19	741480	756319	1	98.6
NM_006397	RNASEH2A	CON	H	19	12778428	12785462	1	100
NM_006397	RNASEH2A	CON	C	19	13171929	13179299	1	98.26
NM_016539	SIRT6	CON	H	19	4125106	4133596	-1	99.49
NM_016539	SIRT6	CON	C	19	4248895	4259738	-1	98.85
NM_152481	TMEM162	CON	H	19	40407544	40411468	-1	100
NM_152481	TMEM162	CON	C	19	40724032	40728158	-1	97.05
NM_004240	TRIP10	CON	H	19	6690706	6702529	1	99.91
NM_004240	TRIP10	CON	C	19	6873553	6886001	1	98.98
NM_144987	U2AF1L4	CON	H	19	40925268	40928176	-1	100
NM_144987	U2AF1L4	CON	C	19	41246209	41249117	-1	98.38
NM_001017921	VMAC	CON	H	19	5855897	5861263	1	99.12
NM_001017921	VMAC	CON	C	19	6010413	6015782	1	98.24
NM_173636	WDR62	CON	H	19	41237660	41287847	1	99.72
NM_173636	WDR62	CON	C	19	41574863	41628228	1	99.15
NM_033557	YIF1B	CON	H	19	43487584	43492349	-1	100
NM_033557	YIF1B	CON	C	19	43858605	43863534	-1	98.47
NM_032792	ZBTB45	CON	H	19	63716709	63722733	-1	100
NM_032792	ZBTB45	CON	C	19	64402564	64408712	-1	98.54
NM_003438	ZNF137	CON	H	19	57791749	57795217	1	100
NM_003438	ZNF137	CON	C	19	58290335	58294499	1	97.6
NM_001032372	ZNF226	CON	H	19	49361157	49373678	1	100
NM_001032372	ZNF226	CON	C	19	49754568	49767396	1	99
NM_152604	ZNF383	CON	H	19	42409206	42426414	1	100
NM_152604	ZNF383	CON	C	19	41827132	41841991	-1	99.09
NM_024691	ZNF419A	CON	H	19	62690945	62697860	1	99.15
NM_024691	ZNF419A	CON	C	19	63349347	63356261	1	98.08
NM_014717	ZNF536	CON	H	19	35555168	35740805	1	100
NM_014717	ZNF536	CON	C	19	35718085	35907061	1	98.82
NM_145233	ZNF625	CON	H	19	12116705	12128529	-1	99.2
NM_145233	ZNF625	CON	C	19	12285047	12498127	-1	98.4
NM_003429	ZNF85	CON	H	19	20897934	20925366	1	98.3
NM_003429	ZNF85	CON	C	19	21177937	21205900	1	96.99
NM_182572	ZSCAN1	CON	H	19	63237246	63257811	1	100
NM_182572	ZSCAN1	CON	C	19	63914358	63933490	1	98.78
NM_138289	ACTRT1	CON	H	X	127012626	127014058	-1	100
NM_138289	ACTRT1	CON	C	X	127487265	127488691	-1	99
NM_139289	AKAP4	CON	H	X	49842160	49851744	-1	100
NM_139289	AKAP4	CON	C	X	50106248	50116168	-1	99.12
NM_000032	ALAS2	CON	H	X	55052213	55074136	-1	100
NM_000032	ALAS2	CON	C	X	55434825	55457180	-1	98.94
NM_017413	APLN	CON	H	X	128607006	128616595	-1	100
NM_017413	APLN	CON	C	X	129083845	129094147	-1	97.71
NM_013423	ARHGAP6	CON	H	X	11065584	11194016	-1	100
NM_013423	ARHGAP6	CON	C	X	11059500	11191471	-1	99.2
NM_015185	ARHGEF9	CON	H	X	62771573	62891718	-1	99.4
NM_015185	ARHGEF9	CON	C	X	62857085	62980560	-1	98.47
NM_016607	ARMCX3	CON	H	X	100764776	100769487	1	100
NM_016607	ARMCX3	CON	C	X	101187807	101192813	1	99.02
NM_024087	ASB9	CON	H	X	15172030	15198104	-1	99.61
NM_024087	ASB9	CON	C	X	15224109	15253377	-1	99.04
NM_000052	ATP7A	CON	H	X	77052876	77192208	1	100
NM_000052	ATP7A	CON	C	X	77333648	77477593	1	99.22
NM_018476	BEX1	CON	H	X	102204237	102205824	-1	100
NM_018476	BEX1	CON	C	X	102683780	102684794	-1	99.04
NM_134446	CD99L2	CON	H	X	149685467	149817837	-1	100
NM_134446	CD99L2	CON	C	X	150339207	150404292	-1	98.17
NM_004065	CDR1	CON	H	X	139693091	139694389	-1	100
NM_004065	CDR1	CON	C	X	140226311	140227984	-1	92.16
NM_175859	CTPS2	CON	H	X	16516043	16640696	-1	99.55
NM_175859	CTPS2	CON	C	X	16575516	16687782	-1	98.67
NM_001013845	CXorf40B	CON	H	X	148851073	148857374	-1	100
NM_001013845	CXorf40B	CON	C	X	149024154	149029059	1	97.54
NM_001002254	DGAT2L4	CON	H	X	69177117	69186513	-1	100
NM_001002254	DGAT2L4	CON	C	X	69356105	69365781	-1	98.9
NM_012151	F8A1	CON	H	X	153767829	153769530	1	100
NM_012151	F8A1	CON	C	X	154680261	154681723	1	99
NM_033642	FGF13	CON	H	X	137541401	137649181	-1	99.27
NM_033642	FGF13	CON	C	X	138046238	138156465	-1	99.21
NM_024859	FLJ21687	CON	H	X	48907187	48911766	1	99.01
NM_024859	FLJ21687	CON	C	X	49338960	49342736	1	98.87
NM_207422	FLJ44635	CON	H	X	71280759	71298324	1	99.16
NM_207422	FLJ44635	CON	C	X	71457652	71474860	1	99.16
NM_021984	GABRE	CON	H	X	150872252	150893807	-1	100
NM_021984	GABRE	CON	C	X	151505917	151561752	-1	98.3
NM_000166	GJB1	CON	H	X	70359801	70361769	1	100
NM_000166	GJB1	CON	C	X_NW_001252814.1	2273	3777	-1	99
NM_018466	GLT28D1	CON	H	X	110811069	110818680	1	100
NM_018466	GLT28D1	CON	C	X	111182534	111190151	1	98.46
NM_001001995	GPM6B	CON	H	X	13698983	13745235	-1	100
NM_001001995	GPM6B	CON	C	X	13728131	13776998	-1	99.24
NM_001033514	GPR34	CON	H	X	41433247	41440976	1	99.82
NM_001033514	GPR34	CON	C	X	41934511	41942283	1	99.02
NM_181894	GRIA3	CON	H	X	122145839	122166215	1	99.48
NM_181894	GRIA3	CON	C	X	122578111	122599527	1	99.01
NM_001017991	H2AFB2	CON	H	X	154263630	154263977	1	100
NM_001017991	H2AFB2	CON	C	X	154342435	154342782	-1	98
NM_001032393	HNRPH2	CON	H	X	100549847	100555777	1	100
NM_001032393	HNRPH2	CON	C	X	100972268	100978187	1	99.05
NM_001555	IGSF1	CON	H	X	130235161	130250936	-1	99.85
NM_001555	IGSF1	CON	C	X	130724773	130738127	-1	99.06
NM_018684	KIAA1166	CON	H	X	64052986	64113061	-1	99.3
NM_018684	KIAA1166	CON	C	X	64132564	64138586	-1	99.09
NM_007250	KLF8	CON	H	X	56275632	56328255	1	100
NM_007250	KLF8	CON	C	X	56692691	56745909	1	99.35
NM_057162	KLHL4	CON	H	X	86659473	86811252	1	100
NM_057162	KLHL4	CON	C	X	86911016	87060424	1	98.64
NM_001017980	LOC203547	CON	H	X	150316363	150328494	1	99.05
NM_001017980	LOC203547	CON	C	X	150948088	150961508	1	98.03
NM_014060	MCTS1	CON	H	X	119621863	119630270	1	100
NM_014060	MCTS1	CON	C	X	120077645	120086521	1	100
NM_012286	MORF4L2	CON	H	X	102817089	102828252	-1	99.15
NM_012286	MORF4L2	CON	C	X	103310774	103322046	-1	99.06
NM_006800	MSL3L1	CON	H	X	11687682	11703793	1	100
NM_006800	MSL3L1	CON	C	X	11688178	11704589	1	99.61
NM_001018024	MTCP1	CON	H	X	153943091	153952830	-1	100
NM_001018024	MTCP1	CON	C	X	154379750	154390365	-1	98.7
NM_000266	NDP	CON	H	X	43692966	43717694	-1	99.32
NM_000266	NDP	CON	C	X	44248212	44273501	-1	98.89
NM_020742	NLGN4X	CON	H	X	5818083	6155888	-1	100
NM_020742	NLGN4X	CON	C	X	5753586	6098256	-1	99
NM_007052	NOX1	CON	H	X	99984982	100015990	-1	97.35
NM_007052	NOX1	CON	C	X	99912316	100434852	-1	99.43
NM_000475	NR0B1	CON	H	X	30232506	30237413	-1	100
NM_000475	NR0B1	CON	C	X	30462566	30467922	-1	99
NM_153183	NUDT10	CON	H	X	51091823	51097117	1	99.29
NM_153183	NUDT10	CON	C	X	51396542	51402184	1	99.14
NM_017681	NUP62CL	CON	H	X	106253358	106336200	-1	99.29
NM_017681	NUP62CL	CON	C	X	106642771	106722685	-1	99.08
NM_002565	P2RY4	CON	H	X	69394741	69396379	-1	100
NM_002565	P2RY4	CON	C	X	69571936	69573326	-1	99
NM_032967	PCDH11X	CON	H	X	90920960	91025662	1	100
NM_032967	PCDH11X	CON	C	X	91181503	91286949	1	98.99
NM_020766	PCDH19	CON	H	X	99433298	99548808	-1	99.04
NM_020766	PCDH19	CON	C	X	99868272	99990921	-1	99.04
NM_033018	PCTK1	CON	H	X	46962576	46974340	1	100
NM_033018	PCTK1	CON	C	X	47550583	47563368	1	99.21
NM_004845	PCYT1B	CON	H	X	24486125	24575274	-1	100
NM_004845	PCYT1B	CON	C	X	24674680	25119416	-1	98.18
NM_000284	PDHA1	CON	H	X	19271972	19287886	1	100
NM_000284	PDHA1	CON	C	X	19391863	19408650	1	98.37
NM_032335	PHF6	CON	H	X	133335008	133376983	1	100
NM_032335	PHF6	CON	C	X	133838355	133881249	1	100
NM_002637	PHKA1	CON	H	X	71717203	71850608	-1	99.91
NM_002637	PHKA1	CON	C	X	71895526	72025865	-1	98.79
NM_005710	PQBP1	CON	H	X	48640483	48645364	1	100
NM_005710	PQBP1	CON	C	X	49070259	49075383	1	99.74
NM_002764	PRPS1	CON	H	X	106758415	106780912	1	100
NM_002764	PRPS1	CON	C	X	107134133	107157876	1	99.47
NM_002765	PRPS2	CON	H	X	12719414	12752264	1	100
NM_002765	PRPS2	CON	C	X	12737177	12771409	1	98.36
NM_000950	PRRG1	CON	H	X	37093546	37201463	1	99.07
NM_000950	PRRG1	CON	C	X	37547303	37625079	1	98.97
NM_004251	RAB9	CON	H	X	13617262	13637685	1	100
NM_004251	RAB9	CON	C	X	13645780	13666771	1	99.14
NM_004726	REPS2	CON	H	X	16874735	17075656	1	99.81
NM_004726	REPS2	CON	C	X	17000971	17143807	1	99.28
NM_006978	RNF113A	CON	H	X	118888466	118889818	-1	99
NM_006978	RNF113A	CON	C	X	119347915	119349266	-1	98
NM_006915	RP2	CON	H	X	46581319	46626737	1	99.12
NM_006915	RP2	CON	C	X	47172142	47209254	1	98.94
NM_014496	RPS6KA6	CON	H	X	83205640	83329571	-1	99.93
NM_014496	RPS6KA6	CON	C	X	83423609	83555207	-1	99.65
NM_015129	SEPT6	CON	H	X	118634936	118711361	-1	99.46
NM_015129	SEPT6	CON	C	X	119100087	119135587	-1	98.54
NM_019848	SLC10A3	CON	H	X	153368842	153372189	-1	99.16
NM_019848	SLC10A3	CON	C	X	153798134	153804523	-1	98.16
NM_003951	SLC25A14	CON	H	X	129301728	129335016	1	100
NM_003951	SLC25A14	CON	C	X	129782377	129816030	1	99.61
NM_004595	SMS	CON	H	X	21868763	21922876	1	100
NM_004595	SMS	CON	C	X	22037322	22093623	1	98.67
NM_138780	SYTL5	CON	H	X	37778087	37870927	1	100
NM_138780	SYTL5	CON	C	X	38203779	38297039	1	99.34
NM_080390	TCEAL2	CON	H	X	101267316	101269340	1	100
NM_080390	TCEAL2	CON	C	X	101708153	101709498	1	98.92
NM_024863	TCEAL4	CON	H	X	102727075	102729313	1	100
NM_024863	TCEAL4	CON	C	X	103216547	103218705	1	98.8
NM_080701	TREX2	CON	H	X	152363372	152365139	-1	100
NM_080701	TREX2	CON	C	X	152895303	152897065	-1	98
NM_182607	VSIG1	CON	H	X	107174856	107209070	1	99.32
NM_182607	VSIG1	CON	C	X	107551927	108175838	1	97.41
NM_007268	VSIG4	CON	H	X	65158305	65176610	-1	100
NM_007268	VSIG4	CON	C	X	65232485	65250943	-1	98.99
NM_001006614	WBP5	CON	H	X	102498036	102500053	1	100
NM_001006614	WBP5	CON	C	X	102987079	102987932	1	99
NM_203303	ZCCHC13	CON	H	X	73440750	73441591	1	99
NM_203303	ZCCHC13	CON	C	X	73667247	73668085	1	97
NM_017776	ZNF673	CON	H	X	46191705	46219018	1	99.05
NM_017776	ZNF673	CON	C	X	46765556	46796879	1	98.69
NM_007157	ZXDB	CON	H	X	57634994	57640635	1	100
NM_007157	ZXDB	CON	C	X	58096112	58101999	1	98.85
