# Supplementary material for: Rapid evolution of cancer/testis genes on the X chromosome
Source: BMC Genomics. 2007 May 23;8:129. doi: 10.1186/1471-2164-8-129 (PMC1890293; doi:10.1186/1471-2164-8-129)
Supplement: Additional File 2 — Phylogenetic analysis of CT and control gene ORFs using codeml. Excel spreadsheet presenting data additional to that displayed in Table 2. [file 1471-2164-8-129-S2.xls]

## Sheet: Additional_file2
Refseq	Status	Gene name	Chromosome	ORF(bp)	Analysed	NonSynonymous	Synonymous	Nonsynonymous substitutions	Synonymous substitutions	dN	dS	dN/dS
NM_030812	CT	ACTL8	1	1098	1098	850.5	247.5	1	4	0.0012	0.017	0.07
NM_207189	CT	BRDT	1	2841	2838	1997.5	840.5	13	6	0.0066	0.0071	0.9216
NM_032132	CT	HORMAD1	1	1182	1182	876.6	305.4	6	3	0.0068	0.0104	0.6485
NM_001001552	CT	LEMD1	1	324	324	230.3	93.7	1	3	0.0044	0.0327	0.1342
NM_023013	CT	PRAMEF1	1	1422	1419	1051.3	367.7	17	11	0.0162	0.0288	0.5624
NM_001039361	CT	PRAMEF10	1	1422	756	560.3	195.7	10	5	0.0184	0.0262	0.7029
NM_001045480	CT	PRAMEF16	1	1422	1422	1012.9	409.1	26	10	0.0253	0.0236	1.0734
NM_023014	CT	PRAMEF2	1	1422	1416	1027	389	31	12	0.0304	0.0317	0.9573
NM_001013692	CT	PRAMEF3	1	1437	1443	1026.5	416.5	23	11	0.0223	0.0269	0.8278
NM_001009611	CT	PRAMEF4	1	1434	1434	1054.8	379.2	30	12	0.0284	0.0305	0.9314
NM_001013407	CT	PRAMEF5	1	1428	1425	1070	355	38	21	0.0353	0.0586	0.6025
NM_001010889	CT	PRAMEF6	1	1428	1428	1023.8	404.2	15	6	0.0142	0.0149	0.9479
NM_001012276	CT	PRAMEF8	1	1422	1422	1032.6	389.4	15	10	0.0141	0.0262	0.5383
NM_003176	CT	SYCP1	1	2928	2895	2194.3	700.7	11	9	0.005	0.0123	0.4093
BX103208	CT	BX103208	3	114	114	81.3	32.7	0	1	0	0.0346	0.0009
NM_178173	CT	CCDC36	3	1752	1782	1262.8	519.2	8	6	0.0065	0.0118	0.5502
NM_014429	CT	MORC1	3	2952	2952	2137	815	15	9	0.0071	0.0112	0.6325
NM_152775	CT	CCDC110	4	2499	2499	1975.2	523.8	16	7	0.0081	0.0142	0.5694
NM_144979	CT	MGC27016	4	1599	1599	1212.3	386.7	2	6	0.0017	0.0166	0.0994
NM_173488	CT	SLCO6A1	5	2157	2148	1582.4	565.6	13	5	0.0083	0.0093	0.894
AY328030	CT	TAG1	5	111	111	84.3	26.7	0	4	0.0001	0.1321	0.0009
BC040308	CT	BC040308	6	201	201	139.7	61.3	5	0	0.0381	0.0004	98.99
NM_003296	CT	CRISP2	6	729	729	588.6	140.4	2	1	0.0034	0.0078	0.4355
NM_018665	CT	DDX43	6	1944	1824	1327.1	496.9	6	4	0.0046	0.0084	0.5422
NM_001010870	CT	TDRD6	6	6288	6279	4558.1	1720.9	13	13	0.0029	0.0077	0.3756
NM_003447	CT	ZNF165	6	1455	1455	1078.6	376.4	3	3	0.0028	0.0083	0.3332
AA884595	CT	AA884595	7	93	93	63	30	0	0	0	0	0.4503
NM_182482	CT	BAGE2	7	327	387	296.5	90.5	0	0	0	0	0.4741
NM_001464	CT	ADAM2	8	2205	2205	1684.3	520.7	15	5	0.009	0.0102	0.8787
NM_031271	CT	TEX15	8	8367	8352	6438.9	1913.1	41	20	0.0064	0.0103	0.6188
NM_001187	CT	BAGE	9	129	159	113.1	45.9	0	2	0	0.0441	0.0009
NM_173081	CT	ARMC3	10	2616	2499	1839.7	659.3	9	9	0.0049	0.0142	0.3479
NM_130784	CT	SYCE1	10	846	846	576.2	269.8	4	3	0.0073	0.0105	0.6979
NM_198795	CT	TDRD1	10	3567	3567	2600	967	9	8	0.0035	0.0085	0.4101
NM_002301	CT	LDHC	11	996	996	712.8	283.2	0	2	0	0.007	0.0009
NM_199261	CT	TPTE	13	1653	1716	1320.7	395.3	16	4	0.0118	0.0095	1.2398
NM_203356	CT	CTAGE5	14	2325	2325	1700.1	624.9	5	5	0.0029	0.0082	0.3578
BC048128	CT	BC048128	15	408	408	265.8	142.2	2	2	0.0077	0.0143	0.5355
NM_170589	CT	CASC5	15	7026	6975	5194.2	1780.8	44	21	0.0084	0.0116	0.7226
NM_182791	CT	CCDC33	15	1101	1101	781.5	319.5	7	6	0.0093	0.0192	0.4835
XM_375358	CT	Klkbl4	16	1185	1182	812.7	369.3	4	4	0.0051	0.0109	0.4713
NM_033194	CT	HSPB9	17	477	477	363.5	113.5	4	2	0.0112	0.0184	0.6077
NM_172241	CT	CTAGE1	18	2235	2235	1665.9	569.1	18	12	0.0108	0.0204	0.5311
NM_144613	CT	COX6B2	19	264	366	216	150	1	2	0.0047	0.0138	0.3413
NM_014419	CT	DKKL1	19	726	726	563.4	162.6	3	1	0.0055	0.006	0.9034
NM_134444	CT	NALP4	19	2982	2904	2070.5	833.5	19	15	0.009	0.018	0.4981
NM_016585	CT	THEG	19	1137	1137	869.7	267.3	9	2	0.01	0.0091	1.1002
NM_003323	CT	TULP2	19	1560	1560	1197	363	7	2	0.0059	0.0056	1.0501
NM_080618	CT	CTCFL	20	1989	1989	1337.7	651.3	17	11	0.0124	0.0169	0.7316
NM_181502	CT	SPINLW1	20	351	351	230.8	120.2	3	3	0.0134	0.0262	0.5122
NM_012444	CT	SPO11	20	1188	1188	908.4	279.6	4	3	0.0044	0.0119	0.3679
NM_006115	CT	PRAME	22	1527	1527	1089.7	437.3	21	7	0.0191	0.0162	1.1798
NM_033048	CT	CPXCR1	X	903	903	671.3	231.7	7	1	0.0104	0.0047	2.2411
NM_153478	CT	CSAG1	X	234	234	166.5	67.5	10	0	0.0622	0.0006	98.99
NM_004909	CT	CSAG2	X	330	327	245.8	81.2	4	2	0.0163	0.0266	0.6138
NM_152582	CT	CT45-2	X	567	567	430.6	136.4	9	0	0.0207	0.0002	98.99
NM_182699	CT	DDX53	X	1893	1893	1401.5	491.5	22	5	0.0159	0.0109	1.4567
NM_033085	CT	FATE1	X	549	549	404	145	1	2	0.0025	0.0142	0.1755
NM_152578	CT	FMR1NB	X	765	756	572.2	183.8	21	4	0.0374	0.0228	1.6405
NM_031894	CT	FTHL17	X	549	549	482.6	66.4	7	0	0.015	0.0002	98.99
NM_001474	CT	GAGE4	X	351	351	264.4	86.6	7	1	0.0273	0.0117	2.3392
NM_012196	CT	GAGE8	X	348	276	209.4	66.6	5	2	0.0244	0.032	0.7617
NM_016383	CT	LUZP4	X	939	846	626.6	219.4	8	3	0.0129	0.0138	0.9364
NM_001011543	CT	MAGEA10	X	1107	1095	739.8	355.2	6	2	0.0083	0.0058	1.438
NM_001011544	CT	MAGEA11	X	1200	1191	810	381	4	2	0.005	0.0055	0.9233
NM_005367	CT	MAGEA12	X	942	942	705.1	236.9	4	5	0.0057	0.0222	0.2586
NM_175743	CT	MAGEA2	X	942	939	689.1	249.9	9	3	0.0133	0.0126	1.0583
NM_002362	CT	MAGEA4	X	951	951	709.8	241.2	9	2	0.0129	0.0086	1.4989
NM_021049	CT	MAGEA5	X	372	372	257.1	114.9	3	0	0.0119	0.0001	98.99
NM_005364	CT	MAGEA8	X	954	954	675.7	278.3	3	2	0.0045	0.0074	0.6156
NM_005365	CT	MAGEA9	X	945	945	700.2	244.8	9	4	0.0131	0.0171	0.7667
NM_002363	CT	MAGEB1	X	1041	1041	720.2	320.8	6	4	0.0085	0.0129	0.6585
NM_002364	CT	MAGEB2	X	957	957	658.7	298.3	12	2	0.0189	0.0068	2.7789
NM_002365	CT	MAGEB3	X	1038	1038	739.5	298.5	9	0	0.0124	0.0001	98.99
NM_002367	CT	MAGEB4	X	1038	1038	728.6	309.4	5	4	0.007	0.0133	0.5249
XM_293407	CT	MAGEB5	X	1108	1098	825.7	272.3	8	3	0.0098	0.0117	0.8398
NM_173523	CT	MAGEB6	X	1221	1095	769.2	325.8	18	5	0.0229	0.0157	1.4654
NM_017809	CT	NXF2	X	1878	1878	1311.1	566.9	15	7	0.0111	0.0125	0.8884
NM_003785	CT	PAGE1	X	438	438	300.8	137.2	3	0	0.0102	0.0001	98.99
NM_001015038	CT	PAGE2B	X	333	333	244.8	88.2	9	1	0.0379	0.0117	3.2472
NM_001017931	CT	PAGE3	X	339	336	221.3	114.7	2	1	0.0092	0.0087	1.0551
NM_007003	CT	PAGE4	X	306	306	235.6	70.4	0	0	0	0	0.4989
NM_130467	CT	PAGE5	X	390	249	165.1	83.9	2	0	0.0124	0.0001	98.99
NM_018666	CT	SAGE1	X	2715	2562	1798.2	763.8	17	6	0.0096	0.0083	1.1487
NM_001009615	CT	SPANX-N2	X	540	267	188.9	78.1	4	2	0.0216	0.0265	0.8131
NM_001009613	CT	SPANX-N4	X	297	297	198.6	98.4	3	2	0.0151	0.0207	0.7276
NM_001009616	CT	SPANX-N5	X	216	420	325.4	94.6	0	0	0	0	0.3869
NM_032417	CT	SPANXD	X	291	291	216.1	74.9	31	8	0.1423	0.1107	1.2849
NM_005635	CT	SSX1	X	564	564	383.9	180.1	8	1	0.0211	0.0057	3.7126
NM_003147	CT	SSX2	X	669	669	495.6	173.4	23	6	0.0456	0.0373	1.2216
NM_005636	CT	SSX4	X	564	564	391.9	172.1	7	1	0.018	0.0059	3.0628
NM_021015	CT	SSX5	X	687	687	495.3	191.7	34	12	0.0681	0.0622	1.0946
NM_174961	CT	SSX8	X	444	444	331.3	112.7	6	0	0.0182	0.0002	98.99
NM_174962	CT	SSX9	X	564	561	410.3	150.7	10	3	0.0248	0.0208	1.1926
NM_133431	CT	XAGE1	X	480	480	344.6	135.4	5	1	0.0145	0.0079	1.8487
NM_130777	CT	XAGE2	X	333	333	255.4	77.6	2	0	0.0079	0.0001	98.99
NM_133179	CT	XAGE3	X	333	333	222.7	110.3	1	2	0.0046	0.0179	0.2556
NM_130775	CT	XAGE5	X	324	324	239.3	84.7	2	1	0.0085	0.0118	0.7165
NM_003308	CT	TSPY1	Y	924	417	335.8	81.2	5	2	0.0158	0.0241	0.6575
NM_015476	CON	C18orf10	18	900	900	683.6	216.4	0	0	0	0	0.45
NM_153211	CON	C18orf17	18	1566	1293	834.1	458.9	1	5	0.0012	0.0109	0.1139
NM_013326	CON	C18orf8	18	1971	1971	1414.9	556.1	3	15	0.0021	0.0264	0.0806
NM_012189	CON	CABYR	18	1479	1479	1047.1	431.9	9	4	0.0087	0.0099	0.8799
NM_145020	CON	CCDC11	18	1542	1542	1204.2	337.8	3	0	0.0025	0	98.99
NM_025214	CON	CCDC68	18	1005	1005	744.6	260.4	2	0	0.0027	0	98.99
NM_006566	CON	CD226	18	1008	1008	689.6	318.4	5	2	0.0075	0.0065	1.1472
NM_001279	CON	CIDEA	18	657	657	510.2	146.8	2	4	0.004	0.0277	0.1445
NM_018235	CON	CNDP2	18	1425	1416	1081	335	6	9	0.0056	0.0281	0.2003
NM_181654	CON	CPLX4	18	480	480	310.5	169.5	0	1	0	0.0062	0.0009
NM_177986	CON	DSG4	18	3120	3117	2221.8	895.2	9	18	0.0041	0.0203	0.2014
NM_032980	CON	DTNA	18	1173	1173	835.3	337.7	1	6	0.0012	0.0185	0.065
NM_005257	CON	GATA6	18	1785	1413	1078.7	334.3	6	6	0.0057	0.0184	0.3076
NM_002071	CON	GNAL	18	1143	1143	767.1	375.9	0	2	0	0.0052	0.0009
NM_016097	CON	IER3IP1	18	246	246	173.5	72.5	0	0	0	0	0.46
NM_018439	CON	IMPACT	18	960	960	738.4	221.6	3	1	0.0041	0.0047	0.8679
NM_198991	CON	KCTD1	18	771	771	579.2	191.8	0	0	0	0	0.4586
NM_015210	CON	KIAA0802	18	4758	4701	3609.4	1091.6	8	28	0.0022	0.0252	0.0886
NM_014939	CON	KIAA1012	18	4305	4305	3169.9	1135.1	8	6	0.0025	0.0054	0.4671
NM_144612	CON	LOXHD1	18	4599	4539	3465.4	1073.6	10	14	0.0029	0.0132	0.2208
NM_005912	CON	MC4R	18	996	996	652.6	343.4	1	1	0.0016	0.0029	0.5429
NM_005925	CON	MEP1B	18	2100	2100	1504.4	595.6	6	7	0.004	0.0122	0.33
NM_015277	CON	NEDD4L	18	2865	2865	2129.3	735.7	0	10	0	0.0142	0.0009
NM_153181	CON	NETO1	18	1596	1596	1177.2	418.8	1	2	0.0008	0.005	0.1689
NM_003787	CON	NOL4	18	1572	1914	1247	667	0	7	0	0.0106	0.0009
NM_018170	CON	P15RS	18	936	936	689.7	246.3	0	4	0	0.0164	0.0009
NM_194449	CON	PHLPP	18	3615	3612	2355.8	1256.2	3	9	0.0013	0.0071	0.186
NM_002828	CON	PTPN2	18	1245	1245	931.8	313.2	3	2	0.0032	0.0067	0.4825
NM_203291	CON	RBBP8	18	2691	2682	1954	728	10	12	0.0051	0.0166	0.3095
NM_173557	CON	RNF152	18	609	609	483.3	125.7	0	5	0	0.042	0.0009
NM_171999	CON	SALL3	18	3900	3876	3262.8	613.2	6	29	0.0019	0.0473	0.0394
NM_080474	CON	SERPINB12	18	1215	1215	835.4	379.6	2	6	0.0024	0.0163	0.1503
NM_003784	CON	SERPINB7	18	1140	1140	820.7	319.3	0	6	0	0.0198	0.0009
NM_015559	CON	SETBP1	18	4626	4626	3299.3	1326.7	3	12	0.0009	0.0093	0.098
NM_020148	CON	SPIRE1	18	1749	2100	1557.8	542.2	10	7	0.0065	0.0133	0.4856
NM_015879	CON	ST8SIA3	18	1140	1140	921.8	218.2	1	1	0.0011	0.0049	0.2177
NM_173207	CON	TGIF	18	858	858	603.9	254.1	2	4	0.0033	0.0164	0.2026
NM_020648	CON	TWSG1	18	669	669	548.8	120.2	1	0	0.0018	0	98.99
NM_001071	CON	TYMS	18	939	939	700.4	238.6	3	4	0.0043	0.0174	0.2478
NM_003409	CON	ZFP161	18	1347	1344	872.9	471.1	0	6	0	0.0128	0.0009
NM_006965	CON	ZNF24	18	1104	1104	845.9	258.1	1	1	0.0012	0.004	0.293
NM_015461	CON	ZNF521	18	3933	3933	2703.4	1229.6	1	13	0.0004	0.0108	0.0346
NM_174983	CON	C19orf28	19	1440	1305	1128.8	176.2	7	5	0.0064	0.028	0.2268
NM_001815	CON	CEACAM3	19	636	636	450.5	185.5	13	3	0.0299	0.0166	1.7993
NM_214676	CON	CLEC4M	19	1128	1125	798.8	326.2	11	6	0.0134	0.018	0.744
NM_001294	CON	CLPTM1	19	2007	2007	1619.7	387.3	2	6	0.0013	0.0159	0.0796
NM_004750	CON	CRLF1	19	1266	1149	961.8	187.2	2	12	0.0021	0.0617	0.0342
NM_014681	CON	DHX34	19	3429	3429	2674.2	754.8	7	13	0.0027	0.0177	0.1506
NM_152361	CON	EID2B	19	483	483	347.1	135.9	1	4	0.0029	0.0316	0.0912
NM_018111	CON	FLJ10490	19	387	387	247.9	139.1	3	0	0.0122	0.0001	98.99
NM_052847	CON	GNG7	19	204	450	290.2	159.8	4	1	0.0143	0.0063	2.2738
NM_023002	CON	HAPLN4	19	1206	1203	925.8	277.2	0	8	0	0.0287	0.0009
NM_144685	CON	HIPK4	19	1848	1848	1509.9	338.1	11	20	0.0074	0.059	0.1257
NM_005968	CON	HNRPM	19	2190	2190	1475	715	0	10	0	0.0136	0.0009
NM_014173	CON	HSPC142	19	987	987	748.7	238.3	2	6	0.0027	0.0262	0.1032
NM_006801	CON	KDELR1	19	636	636	533.2	102.8	0	0	0	0	1.4318
NM_015578	CON	LSM14A	19	1389	1389	995.1	393.9	2	3	0.002	0.0078	0.2587
NM_033297	CON	NALP12	19	861	768	578.1	189.9	1	4	0.0018	0.0204	0.0875
NM_020378	CON	NAT14	19	618	618	463.5	154.5	1	0	0.0022	0	98.99
NM_213560	CON	PKN1	19	2844	2802	2228.1	573.9	6	21	0.0027	0.0372	0.0733
NM_006247	CON	PPP5C	19	1497	1497	1163.3	333.7	1	12	0.0009	0.0354	0.0244
NM_000951	CON	PRRG2	19	606	600	431.5	168.5	9	5	0.0214	0.0309	0.6938
NM_002819	CON	PTBP1	19	1671	1671	1359.1	311.9	0	10	0	0.0336	0.0009
NM_006397	CON	RNASEH2A	19	897	897	667.5	229.5	5	6	0.0077	0.0268	0.2863
NM_016539	CON	SIRT6	19	1065	1065	894.8	170.2	2	5	0.0023	0.0308	0.0733
NM_152481	CON	TMEM162	19	1107	1107	886.6	220.4	25	7	0.0284	0.0318	0.8936
NM_004240	CON	TRIP10	19	1635	1635	1300.9	334.1	1	6	0.0008	0.0188	0.041
NM_144987	CON	U2AF1L4	19	606	606	447.9	158.1	5	3	0.0114	0.02	0.5697
NM_001017921	CON	VMAC	19	507	507	386	121	1	1	0.0026	0.0083	0.312
NM_173636	CON	WDR62	19	4554	4554	3455.1	1098.9	17	8	0.005	0.0073	0.6891
NM_033557	CON	YIF1B	19	849	849	664.7	184.3	2	7	0.0031	0.0397	0.077
NM_032792	CON	ZBTB45	19	1533	1530	1051.9	478.1	2	5	0.0019	0.0106	0.1825
NM_003438	CON	ZNF137	19	621	615	491.6	123.4	5	0	0.0103	0.0001	98.99
NM_001032372	CON	ZNF226	19	2409	2409	1684.2	724.8	9	5	0.0054	0.007	0.7738
NM_152604	CON	ZNF383	19	1425	1425	985.7	439.3	3	3	0.0031	0.0069	0.4528
NM_024691	CON	ZNF419A	19	1530	1530	1132.1	397.9	14	7	0.0125	0.0187	0.6683
NM_014717	CON	ZNF536	19	3900	3900	3174.6	725.4	2	19	0.0006	0.0262	0.024
NM_145233	CON	ZNF625	19	918	915	712.3	202.7	1	5	0.0014	0.0263	0.0533
NM_003429	CON	ZNF85	19	1785	1782	1355.1	426.9	10	7	0.0074	0.0173	0.4304
NM_182572	CON	ZSCAN1	19	1224	1224	929.2	294.8	6	3	0.0066	0.0104	0.6317
NM_138289	CON	ACTRT1	X	1128	1128	796.4	331.6	5	5	0.0063	0.0158	0.4019
NM_139289	CON	AKAP4	X	2535	2037	1467.9	569.1	5	4	0.0037	0.0066	0.5586
NM_000032	CON	ALAS2	X	1761	1467	1098	369	3	4	0.0027	0.0114	0.2397
NM_017413	CON	APLN	X	231	342	245.9	96.1	3	1	0.0123	0.0111	1.1014
NM_013423	CON	ARHGAP6	X	2313	2313	1662.1	650.9	3	4	0.0018	0.0062	0.2959
NM_015185	CON	ARHGEF9	X	1548	1482	1186.5	295.5	3	3	0.0026	0.0106	0.2473
NM_016607	CON	ARMCX3	X	1137	1137	788.5	348.5	1	0	0.0013	0	98.99
NM_024087	CON	ASB9	X	786	786	546.8	239.2	2	2	0.0037	0.0085	0.4389
NM_000052	CON	ATP7A	X	4500	4452	3315.3	1136.7	6	8	0.0019	0.0072	0.2612
NM_018476	CON	BEX1	X	375	375	245.3	129.7	1	0	0.004	0	98.99
NM_134446	CON	CD99L2	X	639	564	364.6	199.4	1	0	0.0028	0	98.99
NM_004065	CON	CDR1	X	786	738	477.3	260.7	8	3	0.0166	0.0104	1.5879
NM_175859	CON	CTPS2	X	1758	1608	1118.9	489.1	1	7	0.0009	0.0146	0.062
NM_001013845	CON	CXorf40B	X	474	474	319.9	154.1	6	3	0.0199	0.0194	1.0255
NM_001002254	CON	DGAT2L4	X	999	999	669.2	329.8	1	0	0.0015	0	98.99
NM_012151	CON	F8A1	X	1113	888	744.8	143.2	1	2	0.0014	0.0141	0.0979
NM_033642	CON	FGF13	X	576	576	375.3	200.7	0	1	0	0.0048	0.0009
NM_024859	CON	FLJ21687	X	825	825	567.8	257.2	6	5	0.0108	0.0198	0.5426
NM_207422	CON	FLJ44635	X	420	420	326	94	0	0	0	0	0.4722
NM_021984	CON	GABRE	X	1179	1176	975.1	200.9	2	4	0.002	0.0218	0.0933
NM_000166	CON	GJB1	X	849	849	641.4	207.6	0	4	0	0.0204	0.0009
NM_018466	CON	GLT28D1	X	495	495	320.1	174.9	1	1	0.0033	0.0055	0.5973
NM_001001995	CON	GPM6B	X	984	984	748.7	235.3	0	0	0	0	0.3712
NM_001033514	CON	GPR34	X	1002	1002	773.8	228.2	0	2	0	0.0092	0.0009
NM_181894	CON	GRIA3	X	432	492	350.9	141.1	3	0	0.0087	0.0001	98.99
NM_001017991	CON	H2AFB2	X	345	345	272.7	72.3	3	1	0.0112	0.0139	0.8063
NM_001032393	CON	HNRPH2	X	1347	1347	1012.6	334.4	0	0	0	0	0.4623
NM_001555	CON	IGSF1	X	4008	3744	2586	1158	8	8	0.0031	0.0071	0.4411
NM_018684	CON	KIAA1166	X	672	621	494.3	126.7	0	3	0	0.0234	0.0009
NM_007250	CON	KLF8	X	1077	1077	785.4	291.6	0	0	0	0	0.4454
NM_057162	CON	KLHL4	X	2160	2037	1525.3	511.7	7	5	0.0046	0.0102	0.454
NM_001017980	CON	LOC203547	X	303	303	198.5	104.5	0	1	0	0.0097	0.0009
NM_014060	CON	MCTS1	X	543	543	424.7	118.3	0	0	0	0	0.4719
NM_012286	CON	MORF4L2	X	864	864	680.8	183.2	0	2	0	0.0115	0.0009
NM_006800	CON	MSL3L1	X	1065	1065	686.7	378.3	0	1	0	0.0026	0.0009
NM_001018024	CON	MTCP1	X	204	204	170.8	33.2	2	0	0.0119	0.0001	98.99
NM_000266	CON	NDP	X	399	399	285.2	113.8	1	3	0.0035	0.0269	0.1288
NM_020742	CON	NLGN4X	X	2448	2448	1872.2	575.8	1	13	0.0005	0.0232	0.0232
NM_007052	CON	NOX1	X	1692	1350	882.2	467.8	1	2	0.0012	0.0042	0.2786
NM_000475	CON	NR0B1	X	1410	1410	1106.3	303.7	3	1	0.0027	0.0034	0.817
NM_153183	CON	NUDT10	X	492	492	395.9	96.1	2	3	0.0051	0.0311	0.1653
NM_017681	CON	NUP62CL	X	552	552	369.7	182.3	2	2	0.0058	0.0106	0.5517
NM_002565	CON	P2RY4	X	1095	1026	766.3	259.7	5	3	0.0068	0.0114	0.5965
NM_032967	CON	PCDH11X	X	3075	3162	2247.8	914.2	9	4	0.0041	0.0045	0.9088
NM_020766	CON	PCDH19	X	1803	1581	1217.6	363.4	1	6	0.0008	0.0173	0.0476
NM_033018	CON	PCTK1	X	1488	1506	1059.7	446.3	0	4	0	0.0092	0.0009
NM_004845	CON	PCYT1B	X	1107	918	608.5	309.5	1	2	0.0017	0.0066	0.2539
NM_000284	CON	PDHA1	X	1170	1170	816.1	353.9	0	8	0	0.0235	0.0009
NM_032335	CON	PHF6	X	936	855	678.7	176.3	0	0	0	0	0.4972
NM_002637	CON	PHKA1	X	3669	3351	2421.7	929.3	5	9	0.0021	0.0101	0.2064
NM_005710	CON	PQBP1	X	795	795	539	256	0	1	0	0.0039	0.0009
NM_002764	CON	PRPS1	X	954	954	707.4	246.6	0	0	0	0	0.4099
NM_002765	CON	PRPS2	X	954	876	641.8	234.2	3	4	0.004	0.0151	0.2643
NM_000950	CON	PRRG1	X	654	654	435.8	218.2	1	2	0.0023	0.0094	0.2488
NM_004251	CON	RAB9	X	603	603	462.1	140.9	0	0	0	0	0.3979
NM_004726	CON	REPS2	X	1563	1710	1070	640	0	8	0	0.0126	0.0009
NM_006978	CON	RNF113A	X	1029	1029	685.3	343.7	1	0	0.0015	0	98.99
NM_006915	CON	RP2	X	1050	969	692.4	276.6	2	2	0.0029	0.0075	0.391
NM_014496	CON	RPS6KA6	X	2235	2148	1638.3	509.7	1	2	0.0006	0.0042	0.1429
NM_015129	CON	2006-09-01	X	1302	963	643.2	319.8	1	1	0.0016	0.003	0.5316
NM_019848	CON	SLC10A3	X	1431	1431	1113	318	6	7	0.0056	0.0224	0.2484
NM_003951	CON	SLC25A14	X	975	975	653.7	321.3	0	1	0	0.0032	0.0009
NM_004595	CON	SMS	X	1098	1098	705.8	392.2	1	2	0.0014	0.0051	0.2839
NM_138780	CON	SYTL5	X	2190	2190	1511	679	3	7	0.002	0.0103	0.1952
NM_080390	CON	TCEAL2	X	681	681	568	113	3	1	0.0054	0.0097	0.5595
NM_024863	CON	TCEAL4	X	645	645	415.6	229.4	2	3	0.0046	0.0128	0.3601
NM_080701	CON	TREX2	X	708	708	563.5	144.5	0	6	0	0.0436	0.0009
NM_182607	CON	VSIG1	X	1161	1161	762.8	398.2	4	0	0.0054	0.0001	98.99
NM_007268	CON	VSIG4	X	1197	1197	813	384	2	3	0.0025	0.0079	0.3221
NM_001006614	CON	WBP5	X	312	312	244.3	67.7	0	0	0	0	0.4861
NM_203303	CON	ZCCHC13	X	498	495	361.9	133.1	6	0	0.017	0.0002	98.99
NM_017776	CON	ZNF673	X	498	498	377.8	120.2	1	5	0.0026	0.0444	0.0591
NM_007157	CON	ZXDB	X	2409	2400	1800.8	599.2	7	10	0.0039	0.0174	0.2238
